# Supplementary material for: Keap1-Inhibitory Peptides from Ganoderma lucidum Spores: Virtual Enzymolysis, Fragmentomics and Antioxidant Mechanism
Source: Molecules. 2026 Jun 18;31(12):2157. doi: 10.3390/molecules31122157 (PMC13304776; doi:10.3390/molecules31122157)
Supplement: Supplementary file 1 [file molecules-31-02157-s001.zip]

Archive with 1 entries (1 files):
- molecules-4292401-supplementary.pdf
